# Supplementary material for: Phenotypic and Genotypic Characterization of Macrolide, Lincosamide and Streptogramin B Resistance among Clinical Methicillin-Resistant Staphylococcus aureus Isolates in Chile
Source: Antibiotics (Basel). 2022 Jul 25;11(8):1000. doi: 10.3390/antibiotics11081000 (PMC9332560; doi:10.3390/antibiotics11081000)
Supplement: Supplementary file 1 [file antibiotics-11-01000-s001.zip]

Archive with 1 entries (1 files):
- antibiotics-1803608-supplementary.pdf
